# Supplementary material for: Emergence of Cryptosporidium parvum IIc Subtype and Giardia duodenalis Assemblage E in AIDS Patients in Central China: Evidence for Neglected Transmission Dynamics
Source: Microorganisms. 2025 Jul 24;13(8):1731. doi: 10.3390/microorganisms13081731 (PMC12388234; doi:10.3390/microorganisms13081731)
Supplement: Supplementary file 1 [file microorganisms-13-01731-s001.zip]

Archive with 1 entries (1 files):
- microorganisms-3705017-supplementary.pdf
